# Supplementary material for: Pseudomonas aeruginosa tRNA nucleotidyltransferase Cca controls resistance and tolerance to aminoglycoside antibiotics by regulating the MexXY multidrug efflux pump
Source: Antimicrob Agents Chemother. 2026 Mar 3;70(4):e01653-25. doi: 10.1128/aac.01653-25 (PMC13041342; doi:10.1128/aac.01653-25)
Supplement: Table S1 — tRNAs in P. aeruginosa. [file aac.01653-25-s0002.xlsx]

## Sheet: Sheet1
Table S1. tRNA encoding genes in P. aeruginosa
Strain	Locus Tag	Feature Type	Gene Length	3' sequence	Product Description	Product Name Confidence1
Pseudomonas aeruginosa PAO1 (Stover et al., 2000)	PA0668.3	tRNA	76	ccacca	tRNA-Ala	Class 2
Pseudomonas aeruginosa PAO1 (Stover et al., 2000)	PA3133.2	tRNA	76	ccac	tRNA-Ala	Class 2
Pseudomonas aeruginosa PAO1 (Stover et al., 2000)	PA3133.4	tRNA	76	ccaa	tRNA-Ala	Class 2
Pseudomonas aeruginosa PAO1 (Stover et al., 2000)	PA4280.3	tRNA	76	ccat	tRNA-Ala	Class 2
Pseudomonas aeruginosa PAO1 (Stover et al., 2000)	PA4690.3	tRNA	76	ccat	tRNA-Ala	Class 2
Pseudomonas aeruginosa PAO1 (Stover et al., 2000)	PA5369.3	tRNA	76	ccat	tRNA-Ala	Class 2
Pseudomonas aeruginosa PAO1 (Stover et al., 2000)	PA0263.1	tRNA	77	cca	tRNA-Arg	Class 2
Pseudomonas aeruginosa PAO1 (Stover et al., 2000)	PA0905.2	tRNA	77	cca	tRNA-Arg	Class 2
Pseudomonas aeruginosa PAO1 (Stover et al., 2000)	PA0905.3	tRNA	77	cca	tRNA-Arg	Class 2
Pseudomonas aeruginosa PAO1 (Stover et al., 2000)	PA1796.1	tRNA	77	cca	tRNA-Arg	Class 2
Pseudomonas aeruginosa PAO1 (Stover et al., 2000)	PA3368.1	tRNA	77	ccat	tRNA-Arg	Class 2
Pseudomonas aeruginosa PAO1 (Stover et al., 2000)	PA4581.1	tRNA	74	aacg	tRNA-Arg	Class 2
Pseudomonas aeruginosa PAO1 (Stover et al., 2000)	PA3139.1	tRNA	76	gcc	tRNA-Asn	Class 2
Pseudomonas aeruginosa PAO1 (Stover et al., 2000)	PA4541.3	tRNA	76	ccaa	tRNA-Asn	Class 2
Pseudomonas aeruginosa PAO1 (Stover et al., 2000)	PA1804.1	tRNA	77	cca	tRNA-Asp	Class 2
Pseudomonas aeruginosa PAO1 (Stover et al., 2000)	PA3094.1	tRNA	77	ccat	tRNA-Asp	Class 2
Pseudomonas aeruginosa PAO1 (Stover et al., 2000)	PA3094.2	tRNA	77	ccat	tRNA-Asp	Class 2
Pseudomonas aeruginosa PAO1 (Stover et al., 2000)	PA3262.1	tRNA	77	ccat	tRNA-Asp	Class 2
Pseudomonas aeruginosa PAO1 (Stover et al., 2000)	PA2581.1	tRNA	74	ccaa	tRNA-Cys	Class 2
Pseudomonas aeruginosa PAO1 (Stover et al., 2000)	PA4669.1	tRNA	75	gcc	tRNA-Gln	Class 2
Pseudomonas aeruginosa PAO1 (Stover et al., 2000)	PA2819.3	tRNA	76	ccat	tRNA-Glu	Class 2
Pseudomonas aeruginosa PAO1 (Stover et al., 2000)	PA3133.1	tRNA	76	ccac	tRNA-Glu	Class 2
Pseudomonas aeruginosa PAO1 (Stover et al., 2000)	PA3133.3	tRNA	76	ccac	tRNA-Glu	Class 2
Pseudomonas aeruginosa PAO1 (Stover et al., 2000)	PA0729.1	tRNA	74	cca	tRNA-Gly	Class 2
Pseudomonas aeruginosa PAO1 (Stover et al., 2000)	PA2583.1	tRNA	76	ccaa	tRNA-Gly	Class 2
Pseudomonas aeruginosa PAO1 (Stover et al., 2000)	PA2819.1	tRNA	76	ccaa	tRNA-Gly	Class 2
Pseudomonas aeruginosa PAO1 (Stover et al., 2000)	PA2819.2	tRNA	76	ccaa	tRNA-Gly	Class 2
Pseudomonas aeruginosa PAO1 (Stover et al., 2000)	PA4277.2	tRNA	74	ccag	tRNA-Gly	Class 2
Pseudomonas aeruginosa PAO1 (Stover et al., 2000)	PA1796.2	tRNA	76	cca	tRNA-His	Class 2
Pseudomonas aeruginosa PAO1 (Stover et al., 2000)	PA1796.4	tRNA	76	cca	tRNA-His	Class 2
Pseudomonas aeruginosa PAO1 (Stover et al., 2000)	PA0668.2	tRNA	77	ccacca	tRNA-Ile	Class 2
Pseudomonas aeruginosa PAO1 (Stover et al., 2000)	PA4280.4	tRNA	77	ccaa	tRNA-Ile	Class 2
Pseudomonas aeruginosa PAO1 (Stover et al., 2000)	PA4690.4	tRNA	77	ccaa	tRNA-Ile	Class 2
Pseudomonas aeruginosa PAO1 (Stover et al., 2000)	PA5369.4	tRNA	77	ccaa	tRNA-Ile	Class 2
Pseudomonas aeruginosa PAO1 (Stover et al., 2000)	PA1796.3	tRNA	85	cca	tRNA-Leu	Class 2
Pseudomonas aeruginosa PAO1 (Stover et al., 2000)	PA2570.1	tRNA	87	cat	tRNA-Leu	Class 2
Pseudomonas aeruginosa PAO1 (Stover et al., 2000)	PA3824.1	tRNA	87	acc	tRNA-Leu	Class 2
Pseudomonas aeruginosa PAO1 (Stover et al., 2000)	PA4746.2	tRNA	86	ccat	tRNA-Leu	Class 2
Pseudomonas aeruginosa PAO1 (Stover et al., 2000)	PA4937.1	tRNA	87	cacc	tRNA-Leu	Class 2
Pseudomonas aeruginosa PAO1 (Stover et al., 2000)	PA4937.2	tRNA	87	cacc	tRNA-Leu	Class 2
Pseudomonas aeruginosa PAO1 (Stover et al., 2000)	PA0976.1	tRNA	76	ccacca	tRNA-Lys	Class 2
Pseudomonas aeruginosa PAO1 (Stover et al., 2000)	PA4541.1	tRNA	76	ccat	tRNA-Lys	Class 2
Pseudomonas aeruginosa PAO1 (Stover et al., 2000)	PA0574.1	tRNA	77	ccacca	tRNA-Met	Class 2
Pseudomonas aeruginosa PAO1 (Stover et al., 2000)	PA0922.1	tRNA	77	cca	tRNA-Met	Class 2
Pseudomonas aeruginosa PAO1 (Stover et al., 2000)	PA4673.1	tRNA	77	ccacc	tRNA-Met	Class 2
Pseudomonas aeruginosa PAO1 (Stover et al., 2000)	PA4746.1	tRNA	77	ccag	tRNA-Met	Class 2
Pseudomonas aeruginosa PAO1 (Stover et al., 2000)	PA5149.1	tRNA	76	cacc	tRNA-Phe	Class 2
Pseudomonas aeruginosa PAO1 (Stover et al., 2000)	PA2736.1	tRNA	77	ccaa	tRNA-Pro	Class 2
Pseudomonas aeruginosa PAO1 (Stover et al., 2000)	PA3031.1	tRNA	77	acc	tRNA-Pro	Class 2
Pseudomonas aeruginosa PAO1 (Stover et al., 2000)	PA4541.2	tRNA	77	ccac	tRNA-Pro	Class 2
Pseudomonas aeruginosa PAO1 (Stover et al., 2000)	PA4802.1	tRNA	92	ccg	tRNA-Sec	Class 2
Pseudomonas aeruginosa PAO1 (Stover et al., 2000)	PA0905.1	tRNA	91	cca	tRNA-Ser	Class 2
Pseudomonas aeruginosa PAO1 (Stover et al., 2000)	PA1013.1	tRNA	90	cca	tRNA-Ser	Class 2
Pseudomonas aeruginosa PAO1 (Stover et al., 2000)	PA2603.1	tRNA	90	ccat	tRNA-Ser	Class 2
Pseudomonas aeruginosa PAO1 (Stover et al., 2000)	PA2852.1	tRNA	90	gcc	tRNA-Ser	Class 2
Pseudomonas aeruginosa PAO1 (Stover et al., 2000)	PA4277.1	tRNA	76	ccat	tRNA-Thr	Class 2
Pseudomonas aeruginosa PAO1 (Stover et al., 2000)	PA4524.1	tRNA	76	ccag	tRNA-Thr	Class 2
Pseudomonas aeruginosa PAO1 (Stover et al., 2000)	PA5160.1	tRNA	76	cacc	tRNA-Thr	Class 2
Pseudomonas aeruginosa PAO1 (Stover et al., 2000)	PA4276.1	tRNA	76	ccag	tRNA-Trp	Class 2
Pseudomonas aeruginosa PAO1 (Stover et al., 2000)	PA4277.3	tRNA	85	ccag	tRNA-Tyr	Class 2
Pseudomonas aeruginosa PAO1 (Stover et al., 2000)	PA2775.1	tRNA	77	ccaa	tRNA-Val	Class 2
Pseudomonas aeruginosa PAO1 (Stover et al., 2000)	PA3094.3	tRNA	76	ccaa	tRNA-Val	Class 2
Pseudomonas aeruginosa PAO1 (Stover et al., 2000)	PA3262.2	tRNA	76	ccaa	tRNA-Val	Class 2
1: Function of highly similar gene experimentally demostrated in another organism (and gene context consistent in terms of pathways its involved in, if known
